# Supplementary material for: Genomic Predictions and Genome-Wide Association Study of Resistance Against Piscirickettsia salmonis in Coho Salmon (Oncorhynchus kisutch) Using ddRAD Sequencing
Source: G3 (Bethesda). 2018 Feb 22;8(4):1183–94. doi: 10.1534/g3.118.200053 (PMC5873909; doi:10.1534/g3.118.200053)
Supplement: Supplementary file 1 [file 1183TableS2.txt]

ID	Sex	BIN	DD	Initial_Weight	Tank
1	0	1	45	138	1
2	1	0	45	240	1
3	1	0	45	290	1
4	1	0	45	506	1
5	0	1	44	463	1
6	0	0	45	333	1
7	1	1	46	404	1
8	0	1	34	164	2
9	0	0	50	131	3
10	0	0	50	229	3
11	1	0	45	336	1
12	1	0	49	221	2
13	1	0	49	226	2
14	1	1	40	220	3
15	NA	1	36	115	1
16	1	0	50	181	3
17	1	0	48	165	2
18	0	0	50	158	3
19	0	0	48	316	2
20	1	0	48	309	2
21	1	0	50	368	3
22	1	1	35	113	1
23	1	1	43	126	1
24	0	1	35	466	2
25	0	1	35	119	2
26	0	0	49	158	2
27	0	0	48	276	1
28	0	1	23	175	2
29	1	1	31	121	2
30	NA	1	24	146	3
31	0	0	45	140	1
32	0	0	50	160	3
33	1	1	45	462	2
34	0	1	17	309	3
35	1	1	35	250	2
36	0	1	43	138	3
37	NA	1	24	303	3
38	1	1	44	165	1
39	0	1	31	329	2
40	1	0	49	346	2
41	1	0	48	374	1
42	0	1	44	395	2
43	1	1	31	307	3
44	1	1	23	222	1
45	0	0	45	380	1
46	0	0	49	225	2
47	0	0	50	358	3
48	0	0	50	317	3
49	0	1	18	115	2
50	1	0	50	372	3
51	1	0	49	371	2
52	1	1	39	390	3
53	1	0	49	408	2
54	0	1	23	127	1
55	0	1	34	111	3
56	1	1	42	215	1
57	0	0	49	316	2
58	0	1	24	200	3
59	1	1	22	158	1
60	1	1	34	110	3
61	0	0	45	266	1
62	0	0	48	101	1
63	0	0	49	330	2
64	0	0	48	132	1
65	1	0	49	406	2
66	1	1	23	116	2
67	0	0	49	267	2
68	0	0	50	296	3
69	0	1	45	136	2
70	0	0	50	231	3
71	0	0	49	208	2
72	1	0	45	391	1
73	1	0	49	314	2
74	1	0	50	477	3
75	0	0	48	200	1
76	1	0	45	422	1
77	1	1	34	445	3
78	0	0	50	287	3
79	1	1	31	194	2
80	0	0	50	427	3
81	1	0	50	527	3
82	1	0	45	469	1
83	1	0	49	578	2
84	1	0	48	170	2
85	0	0	49	232	2
86	NA	1	29	399	3
87	1	0	50	142	3
88	1	0	45	114	1
89	0	0	49	109	2
90	1	0	50	165	3
91	0	0	50	129	3
92	0	0	50	205	3
93	0	0	48	399	2
94	1	0	49	187	1
95	0	1	22	459	3
96	0	0	49	254	2
97	0	0	45	112	1
98	1	0	45	466	1
99	0	0	48	123	1
100	1	0	48	407	2
101	0	0	50	129	3
102	0	1	37	179	2
103	0	1	25	199	1
104	1	1	28	364	3
105	0	0	48	133	1
106	0	0	50	150	3
107	0	1	41	177	2
108	0	1	25	515	1
109	0	0	50	118	3
110	NA	1	27	458	2
111	0	1	45	191	3
112	1	0	45	151	1
113	1	1	31	284	2
114	0	1	22	103	3
115	0	1	31	238	3
116	0	1	27	181	3
117	0	0	50	141	3
118	1	0	48	354	2
119	1	0	50	108	3
120	NA	1	39	519	2
121	0	1	30	422	3
122	0	1	28	118	1
123	1	1	38	481	2
124	1	0	48	270	2
125	0	0	48	268	1
126	0	1	32	143	1
127	1	0	48	518	2
128	0	1	33	143	1
129	0	1	25	134	1
130	1	0	45	132	1
131	1	1	37	150	1
132	1	1	46	143	1
133	1	1	36	503	2
134	1	1	32	130	1
135	0	1	25	111	2
136	0	1	30	277	1
137	1	1	24	427	3
138	1	0	50	535	3
139	1	0	50	454	3
140	0	0	49	192	2
141	0	1	17	148	1
142	1	0	50	457	3
143	1	0	45	463	1
144	1	0	49	207	2
145	0	0	50	145	3
146	1	1	21	212	2
147	1	0	49	255	3
148	0	0	49	139	2
149	NA	1	26	226	2
150	0	0	45	173	1
151	0	0	49	218	2
152	0	0	45	345	1
153	1	0	45	210	1
154	0	0	50	325	3
155	1	0	49	180	3
156	0	0	48	155	2
157	1	1	47	426	3
158	1	0	50	501	3
159	0	1	43	358	3
160	0	1	24	150	3
161	1	1	14	156	2
162	1	1	46	508	1
163	0	1	28	282	1
164	NA	1	33	352	3
165	1	0	49	526	2
166	1	1	17	144	2
167	1	1	30	271	1
168	0	0	45	381	1
169	1	1	48	523	3
170	0	1	36	335	1
171	NA	1	13	153	1
172	0	1	27	359	1
173	0	1	31	200	2
174	0	0	49	371	2
175	0	0	48	136	1
176	1	0	45	483	1
177	0	1	25	105	1
178	1	0	49	555	3
179	0	0	45	282	1
180	1	0	49	115	2
181	1	1	15	106	2
182	1	0	50	654	3
183	1	0	48	514	2
184	1	1	46	340	2
185	1	0	50	532	3
186	0	0	49	123	3
187	0	0	45	344	1
188	0	0	45	291	1
189	1	0	48	595	2
190	0	0	50	319	3
191	0	0	45	317	1
192	1	0	50	474	3
193	0	0	49	422	2
194	0	0	45	163	1
195	1	0	49	491	3
196	0	1	47	209	2
197	1	0	50	418	3
198	1	0	45	454	1
199	1	0	48	413	2
200	0	1	29	102	3
201	0	1	38	433	3
202	1	1	31	392	1
203	0	0	49	308	2
204	1	0	45	117	1
205	0	0	50	163	3
206	1	1	34	125	3
207	1	0	48	470	1
208	0	0	50	392	3
209	1	0	45	151	1
210	0	0	45	110	1
211	0	0	49	102	2
212	1	1	46	538	1
213	1	0	48	484	2
214	1	0	50	451	3
215	1	0	45	448	1
216	1	0	49	102	2
217	NA	1	33	194	1
218	1	1	29	211	1
219	1	0	48	438	2
220	1	0	45	196	1
221	0	0	48	106	2
222	0	1	32	237	3
223	0	0	49	118	2
224	0	0	50	143	3
225	0	0	48	122	2
226	1	0	49	538	3
227	0	0	50	208	3
228	1	0	45	119	1
229	0	0	48	358	2
230	1	0	45	160	1
231	0	0	45	106	1
232	1	1	17	125	3
233	1	0	48	183	1
234	0	0	45	97	1
235	1	1	22	157	3
236	0	0	49	131	2
237	0	0	45	386	1
238	1	0	50	105	3
239	0	0	49	303	2
240	0	0	48	249	1
241	1	0	49	235	3
242	1	1	36	168	3
243	0	1	27	131	1
244	1	0	49	562	2
245	0	0	49	231	2
246	1	0	45	188	1
247	0	0	48	157	2
248	1	0	49	248	2
249	0	1	16	158	2
250	1	0	50	190	3
251	1	0	48	442	2
252	0	0	45	156	1
253	0	0	50	413	3
254	0	1	25	204	2
255	NA	1	26	177	2
256	NA	1	31	419	2
257	1	1	36	326	1
258	0	1	21	179	3
259	0	1	44	183	1
260	1	0	48	381	1
261	0	1	43	406	2
262	1	1	33	437	3
263	0	0	50	175	3
264	1	0	48	350	1
265	0	0	45	328	1
266	1	0	49	563	3
267	0	1	24	259	2
268	1	0	49	449	2
269	0	1	20	187	2
270	1	0	48	472	1
271	1	0	49	453	3
272	0	0	50	315	3
273	1	1	23	202	2
274	0	1	21	170	3
275	0	0	48	395	2
276	1	0	45	280	1
277	1	0	45	393	1
278	0	1	21	214	3
279	1	1	40	193	1
280	0	0	49	134	2
281	0	1	38	530	3
282	1	1	45	382	1
283	0	0	50	472	3
284	0	0	50	366	3
285	1	0	45	406	1
286	0	1	23	499	2
287	0	1	32	277	1
288	1	0	48	240	1
289	0	1	23	475	2
290	NA	1	34	132	3
291	1	0	45	267	1
292	1	0	50	367	3
293	1	0	49	575	2
294	0	1	41	156	1
295	0	1	22	109	1
296	0	1	16	110	1
297	0	0	49	375	2
298	0	0	50	380	3
299	0	1	43	566	3
300	0	0	50	230	3
301	1	1	27	136	2
302	1	1	34	445	3
303	0	1	37	97	2
304	0	0	45	217	1
305	1	1	47	206	3
306	0	1	39	180	3
307	1	0	45	414	1
308	0	0	49	258	2
309	0	0	50	108	3
310	0	0	45	149	1
311	1	0	49	339	2
312	1	1	28	128	3
313	0	0	50	126	3
314	1	1	22	210	1
315	0	0	48	174	1
316	NA	1	33	304	2
317	1	1	36	448	1
318	NA	1	32	193	1
319	0	0	45	317	1
320	1	1	35	375	2
321	1	1	38	258	2
322	1	0	48	285	1
323	0	1	42	120	2
324	1	1	28	114	3
325	1	1	24	145	3
326	0	0	50	370	3
327	0	0	50	264	3
328	1	1	36	586	1
329	1	1	48	501	1
330	1	1	36	553	3
331	0	0	48	204	2
332	0	0	49	380	2
333	1	0	45	235	1
334	1	0	49	562	3
335	1	0	45	191	1
336	0	0	45	107	1
337	0	0	50	392	3
338	0	0	45	316	1
339	1	0	45	287	1
340	1	0	50	438	3
341	1	0	45	439	1
342	0	0	50	227	3
343	1	0	49	550	2
344	0	0	50	360	3
345	1	0	48	334	2
346	0	1	43	116	1
347	1	0	48	241	1
348	1	0	45	528	1
349	1	0	49	414	3
350	0	0	48	312	2
351	0	0	48	186	1
352	0	0	49	335	3
353	0	0	48	317	2
354	NA	1	23	106	2
355	1	0	45	206	1
356	0	1	37	141	2
357	1	0	48	113	1
358	0	1	11	164	3
359	0	1	29	117	3
360	1	1	45	265	3
361	1	1	25	119	3
362	0	1	24	133	1
363	NA	1	25	124	3
364	0	1	24	115	2
365	0	0	49	210	2
366	1	1	46	124	1
367	0	1	41	278	3
368	0	1	44	188	3
369	1	0	45	464	1
370	0	0	45	125	1
371	0	1	43	490	3
372	0	0	49	390	2
373	0	0	45	245	1
374	1	1	41	273	2
375	1	1	22	337	1
376	1	0	49	508	2
377	1	0	50	301	3
378	0	0	48	348	2
379	NA	1	31	184	1
380	0	1	31	535	3
381	0	0	50	124	3
382	0	1	49	238	3
383	1	1	28	457	2
384	1	0	45	445	1
385	0	1	41	413	1
386	0	1	25	288	2
387	0	1	22	180	2
388	NA	1	37	283	3
389	0	0	45	327	1
390	1	1	23	314	1
391	0	1	29	449	2
392	0	1	24	136	3
393	1	1	42	237	2
394	1	0	49	233	3
395	1	1	29	179	2
396	1	1	22	160	3
397	1	1	31	374	1
398	0	1	39	124	3
399	NA	1	38	118	3
400	0	1	45	357	3
401	1	1	32	303	3
402	1	0	50	523	3
403	0	0	48	118	1
404	1	0	45	408	1
405	1	0	49	572	2
406	0	0	50	316	3
407	0	0	50	313	3
408	1	0	50	292	3
409	0	0	45	100	1
410	0	0	49	408	3
411	0	0	49	356	2
412	0	0	45	266	1
413	0	0	50	234	3
414	0	0	48	333	2
415	1	1	27	170	1
416	0	1	28	173	1
417	1	1	21	156	2
418	0	1	31	376	2
419	0	1	27	168	2
420	1	0	50	517	3
421	1	1	30	116	2
422	0	1	45	236	2
423	1	0	48	220	1
424	0	1	35	463	1
425	1	0	50	177	3
426	1	0	50	464	3
427	0	1	20	139	2
428	1	0	45	558	1
429	1	1	26	371	1
430	0	0	45	307	1
431	1	0	50	508	3
432	1	0	50	410	3
433	0	0	50	142	3
434	1	0	45	531	1
435	1	0	49	470	2
436	0	0	48	154	2
437	1	0	45	140	1
438	1	0	49	442	3
439	1	0	50	448	3
440	1	1	24	396	2
441	1	0	45	421	1
442	1	0	49	183	2
443	0	0	48	132	1
444	0	1	32	556	3
445	1	0	49	500	2
446	1	0	45	504	1
447	0	0	45	211	1
448	1	0	45	456	1
449	1	0	48	591	2
450	0	0	48	155	2
451	0	0	50	206	3
452	1	0	45	373	1
453	1	0	49	348	3
454	1	0	50	458	3
455	0	1	32	132	3
456	0	0	48	131	1
457	1	0	49	176	2
458	1	0	45	147	1
459	0	0	48	149	2
460	0	0	45	133	1
461	0	0	48	145	1
462	1	0	49	260	2
463	0	0	50	113	3
464	0	0	50	110	3
465	1	0	50	243	3
466	1	1	41	108	1
467	1	1	26	479	3
468	0	0	45	147	1
469	NA	1	21	172	2
470	0	0	49	144	2
471	1	0	45	401	1
472	0	0	45	118	1
473	1	0	49	571	2
474	1	0	50	276	3
475	1	0	49	130	2
476	0	0	49	164	2
477	1	0	45	151	1
478	0	0	45	342	1
479	0	0	48	189	2
480	0	0	48	373	2
481	1	1	30	160	1
482	1	1	31	234	1
483	1	0	45	135	1
484	1	0	50	206	3
485	1	0	49	514	3
486	0	0	49	374	3
487	0	0	49	325	2
488	0	1	38	482	1
489	1	0	45	133	1
490	1	0	48	104	2
491	1	1	41	221	2
492	0	1	37	94	2
493	0	0	49	155	3
494	1	1	43	201	3
495	1	1	39	308	3
496	0	1	33	115	1
497	1	1	44	128	3
498	0	0	48	124	2
499	0	0	45	140	1
500	0	0	49	155	2
501	0	0	45	301	1
502	0	1	20	141	1
503	1	1	24	290	2
504	0	0	48	398	3
505	1	1	21	120	1
506	1	1	19	108	2
507	0	1	43	140	2
508	1	0	49	141	2
509	NA	1	17	124	3
510	0	0	45	285	1
511	1	0	45	175	1
512	NA	1	24	137	2
513	0	1	39	292	1
514	1	1	28	327	1
515	0	0	49	149	3
516	0	0	49	174	3
517	0	0	50	423	3
518	0	0	49	192	2
519	0	0	45	443	1
520	0	0	48	131	2
521	1	1	28	101	1
522	0	0	50	240	3
523	1	1	26	406	3
524	1	1	33	124	1
525	0	0	48	436	2
526	0	1	24	137	2
527	0	1	23	464	1
528	0	0	50	372	3
529	0	1	24	175	3
530	0	0	50	285	3
531	1	1	31	115	2
532	0	1	42	144	2
533	0	1	39	152	1
534	0	1	28	201	2
535	0	1	31	180	3
536	NA	1	29	308	3
537	1	0	50	271	3
538	1	0	45	439	1
539	1	0	50	351	3
540	0	1	16	317	1
541	1	0	50	270	3
542	1	1	49	197	3
543	1	0	48	310	2
544	1	1	24	121	2
545	0	0	45	118	1
546	0	0	50	148	3
547	0	1	39	335	1
548	0	0	48	164	1
549	1	0	49	455	2
550	1	0	48	267	2
551	1	0	50	341	3
552	0	0	45	299	1
553	0	0	48	232	2
554	0	0	45	291	1
555	0	0	48	250	1
556	0	0	48	112	2
557	1	0	48	570	2
558	1	0	45	499	1
559	0	0	45	105	1
560	0	0	48	116	2
561	1	0	50	415	3
562	0	0	48	98	2
563	0	0	45	163	1
564	1	0	49	334	2
565	0	0	48	290	2
566	1	0	49	463	2
567	0	0	50	336	3
568	0	0	50	233	3
569	0	0	50	388	3
570	1	1	34	174	2
571	1	0	50	170	3
572	1	1	18	180	3
573	1	0	45	185	1
574	0	1	31	176	3
575	0	1	24	150	1
576	1	1	24	182	1
577	1	1	20	429	2
578	1	0	45	310	1
579	1	1	23	168	1
580	1	1	31	153	3
