# Supplementary material for: Genomic Predictions and Genome-Wide Association Study of Resistance Against Piscirickettsia salmonis in Coho Salmon (Oncorhynchus kisutch) Using ddRAD Sequencing
Source: G3 (Bethesda). 2018 Feb 22;8(4):1183–94. doi: 10.1534/g3.118.200053 (PMC5873909; doi:10.1534/g3.118.200053)
Supplement: Supplementary file 2 [file 1183TableS3.txt]

IID	Sire	Dam
1	1	1
2	1	1
3	1	1
4	1	1
5	1	1
6	1	1
7	1	1
8	1	1
9	1	1
10	1	1
11	1	1
12	1	1
13	1	1
14	1	1
15	1	1
16	1	1
17	1	1
18	1	1
19	1	1
20	1	1
21	1	1
22	2	2
23	2	2
24	2	2
25	2	2
26	2	2
27	2	2
28	2	2
29	2	2
30	2	2
31	2	2
32	2	2
33	2	2
34	2	2
35	2	2
36	2	2
37	2	2
38	2	2
39	3	3
40	3	3
41	3	3
42	3	3
43	3	3
44	3	3
45	3	3
46	3	3
47	3	3
48	3	3
49	3	3
50	3	3
51	3	3
52	3	3
53	3	3
54	3	3
55	3	3
56	3	3
57	3	3
58	3	3
59	3	3
60	3	3
61	4	4
62	4	4
63	4	4
64	4	4
65	4	4
66	4	4
67	4	4
68	4	4
69	4	4
70	4	4
71	4	4
72	4	4
73	5	5
74	5	5
75	5	5
76	5	5
77	5	5
78	5	5
79	5	5
80	5	5
81	5	5
82	5	5
83	5	5
84	5	5
85	5	5
86	5	5
87	6	6
88	6	6
89	6	6
90	6	6
91	6	6
92	6	6
93	6	6
94	6	6
95	6	6
96	6	6
97	6	6
98	6	6
99	6	6
100	6	6
101	6	6
102	7	7
103	7	7
104	7	7
105	7	7
106	7	7
107	7	7
108	7	7
109	7	7
110	7	7
111	7	7
112	7	7
113	7	7
114	7	7
115	7	7
116	7	7
117	7	7
118	7	7
119	7	7
120	7	7
121	7	7
122	7	7
123	7	7
124	7	7
125	7	7
126	8	8
127	8	8
128	8	8
129	8	8
130	8	8
131	8	8
132	8	8
133	8	8
134	8	8
135	8	8
136	8	8
137	8	8
138	8	8
139	8	8
140	8	8
141	8	8
142	9	9
143	9	9
144	9	9
145	9	9
146	9	9
147	9	9
148	9	9
149	9	9
150	9	9
151	9	9
152	9	9
153	9	9
154	9	9
155	9	9
156	10	10
157	10	10
158	10	10
159	10	10
160	10	10
161	10	10
162	10	10
163	10	10
164	10	10
165	10	10
166	10	10
167	10	10
168	10	10
169	10	10
170	10	10
171	10	10
172	10	10
173	10	10
174	11	11
175	11	11
176	11	11
177	11	11
178	11	11
179	11	11
180	11	11
181	11	11
182	11	11
183	11	11
184	11	11
185	11	11
186	11	11
187	11	11
188	11	11
189	11	11
190	11	11
191	11	11
192	11	11
193	11	11
194	11	11
195	11	11
196	11	11
197	11	11
198	11	11
199	11	11
200	11	11
201	11	11
202	11	11
203	11	11
204	12	12
205	12	12
206	12	12
207	12	12
208	12	12
209	12	12
210	12	12
211	12	12
212	12	12
213	12	12
214	12	12
215	12	12
216	12	12
217	12	12
218	12	12
219	12	12
220	12	12
221	13	13
222	13	13
223	13	13
224	13	13
225	13	13
226	13	13
227	13	13
228	13	13
229	13	13
230	13	13
231	13	13
232	14	14
233	14	14
234	14	14
235	14	14
236	14	14
237	14	14
238	14	14
239	14	14
240	14	14
241	14	14
242	14	14
243	14	14
244	14	14
245	14	14
246	14	14
247	14	14
248	14	14
249	14	14
250	14	14
251	15	15
252	15	15
253	15	15
254	15	15
255	15	15
256	15	15
257	15	15
258	15	15
259	15	15
260	15	15
261	15	15
262	15	15
263	15	15
264	15	15
265	15	15
266	15	15
267	15	15
268	15	15
269	15	15
270	15	15
271	15	15
272	15	15
273	15	15
274	15	15
275	15	15
276	15	15
277	15	15
278	15	15
279	15	15
280	15	15
281	15	15
282	15	15
283	15	15
284	15	15
285	15	15
286	15	15
287	15	15
288	15	15
289	15	15
290	15	15
291	2	16
292	2	16
293	2	16
294	2	16
295	2	16
296	2	16
297	2	16
298	2	16
299	2	16
300	2	16
301	2	16
302	2	16
303	2	16
304	2	16
305	2	16
306	2	16
307	2	16
308	2	16
309	2	16
310	2	16
311	16	17
312	16	17
313	16	17
314	16	17
315	16	17
316	16	17
317	16	17
318	16	17
319	16	17
320	16	17
321	16	17
322	16	17
323	16	17
324	16	17
325	16	17
326	16	17
327	16	17
328	16	17
329	16	17
330	16	17
331	16	17
332	16	17
333	17	18
334	17	18
335	17	18
336	17	18
337	17	18
338	17	18
339	17	18
340	17	18
341	17	18
342	17	18
343	17	18
344	17	18
345	17	18
346	17	18
347	17	18
348	17	18
349	17	18
350	17	18
351	17	18
352	17	18
353	17	18
354	18	19
355	18	19
356	18	19
357	18	19
358	18	19
359	18	19
360	18	19
361	18	19
362	18	19
363	18	19
364	18	19
365	18	19
366	18	19
367	19	20
368	19	20
369	19	20
370	19	20
371	19	20
372	19	20
373	19	20
374	19	20
375	19	20
376	19	20
377	19	20
378	19	20
379	19	20
380	19	20
381	19	20
382	19	20
383	20	21
384	20	21
385	20	21
386	20	21
387	20	21
388	20	21
389	20	21
390	20	21
391	20	21
392	20	21
393	20	21
394	20	21
395	20	21
396	20	21
397	20	21
398	20	21
399	20	21
400	20	21
401	20	21
402	21	22
403	21	22
404	21	22
405	21	22
406	21	22
407	21	22
408	21	22
409	21	22
410	21	22
411	21	22
412	21	22
413	21	22
414	21	22
415	22	23
416	22	23
417	22	23
418	22	23
419	22	23
420	22	23
421	22	23
422	22	23
423	22	23
424	22	23
425	22	23
426	22	23
427	22	23
428	23	24
429	23	24
430	23	24
431	23	24
432	23	24
433	23	24
434	23	24
435	23	24
436	23	24
437	23	24
438	23	24
439	23	24
440	23	24
441	23	24
442	23	24
443	23	24
444	23	24
445	23	24
446	23	24
447	23	24
448	23	24
449	23	24
450	23	24
451	23	24
452	23	24
453	23	24
454	23	24
455	24	25
456	24	25
457	24	25
458	24	25
459	24	25
460	24	25
461	24	25
462	24	25
463	24	25
464	24	25
465	25	26
466	25	26
467	25	26
468	25	26
469	25	26
470	25	26
471	25	26
472	25	26
473	26	27
474	26	27
475	26	27
476	26	27
477	26	27
478	26	27
479	26	27
480	26	27
481	26	27
482	26	27
483	26	27
484	26	27
485	26	27
486	26	27
487	26	27
488	26	27
489	26	27
490	27	28
491	27	28
492	27	28
493	27	28
494	27	28
495	27	28
496	27	28
497	27	28
498	27	28
499	27	28
500	28	29
501	28	29
502	28	29
503	28	29
504	28	29
505	28	29
506	28	29
507	28	29
508	28	29
509	28	29
510	28	29
511	29	30
512	29	30
513	29	30
514	29	30
515	29	30
516	29	30
517	29	30
518	29	30
519	29	30
520	29	30
521	29	30
522	29	30
523	29	30
524	29	30
525	29	30
526	29	30
527	29	30
528	29	30
529	29	30
530	29	30
531	29	30
532	29	30
533	29	30
534	29	30
535	29	30
536	30	31
537	30	31
538	30	31
539	30	31
540	30	31
541	30	31
542	30	31
543	30	31
544	30	31
545	30	31
546	30	31
547	30	31
548	30	31
549	30	31
550	30	31
551	14	32
552	14	32
553	14	32
554	14	32
555	14	32
556	14	32
557	14	32
558	14	32
559	14	32
560	14	32
561	14	32
562	14	32
563	14	32
564	14	32
565	23	33
566	23	33
567	23	33
568	23	33
569	23	33
570	23	33
571	23	33
572	23	33
573	23	33
574	23	33
575	23	33
576	23	33
577	23	33
578	23	33
579	23	33
580	23	33
