# Supplementary material for: Genomic Predictions and Genome-Wide Association Study of Resistance Against Piscirickettsia salmonis in Coho Salmon (Oncorhynchus kisutch) Using ddRAD Sequencing
Source: G3 (Bethesda). 2018 Feb 22;8(4):1183–94. doi: 10.1534/g3.118.200053 (PMC5873909; doi:10.1534/g3.118.200053)
Supplement: Supplementary file 4 [file 1183TableS5.xlsx]

## Sheet: Hoja1
Day of Death (DD)						Binary (BIN)
Model	Ranking	Name	Chr	BPpos	Percentaje of Phenotypic variance	Model	Ranking	Name	Chr	BPpos	Percentaje of Phenotypic variance
GBLUP	1	33700_55	14	793902	0.296347	GBLUP	1	58185_41	29	22363292	0.365049
GBLUP	2	24987_127	11	30525921	0.276537	GBLUP	2	54311_42	26	40762934	0.28097
GBLUP	3	9909_76	4	63902607	0.249189	GBLUP	3	33700_55	14	793902	0.247104
GBLUP	4	32843_54	14	51285209	0.244021	GBLUP	4	21601_121	9	4608114	0.235076
GBLUP	5	38215_53	17	34857829	0.229959	GBLUP	5	72569_109	31	9354	0.220278
GBLUP	6	58185_41	29	22363292	0.222569	GBLUP	6	13069_95	5	70135488	0.205911
GBLUP	7	38215_35	17	34857811	0.217904	GBLUP	7	66451_65	31	12406	0.205567
GBLUP	8	18901_118	8	29673130	0.206374	GBLUP	8	58135_77	29	21124244	0.203373
GBLUP	9	13069_95	5	70135488	0.198754	GBLUP	9	24987_127	11	30525921	0.201143
GBLUP	10	68326_79	31	211676	0.194705	GBLUP	10	38215_53	17	34857829	0.200772
ssGBLUP	1	9909_76	4	63902607	0.435394	ssGBLUP	1	5560_70	3	23660017	0.400379
ssGBLUP	2	24987_127	11	30525921	0.40428	ssGBLUP	2	72569_109	31	9354	0.399805
ssGBLUP	3	32843_54	14	51285209	0.323814	ssGBLUP	3	66451_65	31	12406	0.372465
ssGBLUP	4	18901_118	8	29673130	0.293775	ssGBLUP	4	21170_110	9	25215241	0.354912
ssGBLUP	5	24553_70	11	19605173	0.289579	ssGBLUP	5	21601_121	9	4608114	0.340349
ssGBLUP	6	22393_114	10	24996755	0.285435	ssGBLUP	6	24987_127	11	30525921	0.31981
ssGBLUP	7	72569_109	31	9354	0.280635	ssGBLUP	7	58185_41	29	22363292	0.318816
ssGBLUP	8	20552_13	8	9476380	0.27708	ssGBLUP	8	54311_42	26	40762934	0.301365
ssGBLUP	9	47045_58	22	13969059	0.243082	ssGBLUP	9	47149_112	22	17215562	0.290914
ssGBLUP	10	25096_120	11	33047788	0.241548	ssGBLUP	10	21202_93	9	25622924	0.290523
wssGBLUP	1	24987_127	11	30525921	5.30213	wssGBLUP	1	58185_41	29	22363292	4.26985
wssGBLUP	2	6135_83	3	37136738	3.22547	wssGBLUP	2	66451_65	31	12406	2.07648
wssGBLUP	3	7914_47	4	18281619	3.05582	wssGBLUP	3	68326_79	31	211676	2.07315
wssGBLUP	4	25096_120	11	33047788	2.74403	wssGBLUP	4	45949_127	21	17289066	2.07294
wssGBLUP	5	34697_43	15	32261231	2.08078	wssGBLUP	5	36367_15	16	15005555	1.80742
wssGBLUP	6	52922_94	25	656773	1.80245	wssGBLUP	6	6135_83	3	37136738	1.29143
wssGBLUP	7	41979_18	18	61818285	1.75013	wssGBLUP	7	37641_86	17	19982735	1.18425
wssGBLUP	8	22393_114	10	24996755	1.45125	wssGBLUP	8	23665_61	10	55479897	1.17049
wssGBLUP	9	24553_70	11	19605173	1.29355	wssGBLUP	9	47149_112	22	17215562	1.13321
wssGBLUP	10	58185_41	29	22363292	1.21127	wssGBLUP	10	18750_95	8	26751149	1.09358
w3ssGBLUP	1	24987_127	11	30525921	16.2105	w3ssGBLUP	1	58185_41	29	22363292	5.24351
w3ssGBLUP	2	4682_75	2	69108788	8.15816	w3ssGBLUP	2	45949_127	21	17289066	5.04552
w3ssGBLUP	3	7914_47	4	18281619	8.01838	w3ssGBLUP	3	68326_79	31	211676	4.48508
w3ssGBLUP	4	6135_83	3	37136738	5.56606	w3ssGBLUP	4	36367_15	16	15005555	3.99697
w3ssGBLUP	5	25096_120	11	33047788	5.46379	w3ssGBLUP	5	46385_27	21	2827851	1.90895
w3ssGBLUP	6	51818_18	24	9254584	4.23317	w3ssGBLUP	6	66451_65	31	12406	1.83401
w3ssGBLUP	7	58185_41	29	22363292	3.55636	w3ssGBLUP	7	33624_10	14	69486250	1.67302
w3ssGBLUP	8	34697_43	15	32261231	2.9101	w3ssGBLUP	8	38864_118	17	49925707	1.41162
w3ssGBLUP	9	66451_65	31	12406	2.83337	w3ssGBLUP	9	5560_70	3	23660017	1.40314
w3ssGBLUP	10	57368_92	28	43730096	1.97457	w3ssGBLUP	10	42548_100	19	18257747	1.2586
