# Supplementary material for: Genomic Predictions and Genome-Wide Association Study of Resistance Against Piscirickettsia salmonis in Coho Salmon (Oncorhynchus kisutch) Using ddRAD Sequencing
Source: G3 (Bethesda). 2018 Feb 22;8(4):1183–94. doi: 10.1534/g3.118.200053 (PMC5873909; doi:10.1534/g3.118.200053)
Supplement: Supplementary file 5 [file 1183TableS6.xlsx]

## Sheet: Plan1
	Days to death		Binary survival
	Accuracy	SE	Accuracy	SE
PBLUP	0.2712	0.0871423	0.3163	0.0585179
GBLUP	0.5288	0.0865999	0.807	0.0520517
ssGBLUP	0.2993	0.0754959	0.3144	0.0498456
wssGBLUP	0.4169	0.0914247	0.3797	0.0419861
BayesC	0.4907	0.0666895	0.7609	0.101913
